# Supplementary material for: Combination Therapy With Rituximab and Low-Dose Cyclophosphamide and Prednisone in Membranous Nephropathy
Source: Kidney Int Rep. 2024 Sep 12;9(12):3439–45. doi: 10.1016/j.ekir.2024.08.033 (PMC11652067; doi:10.1016/j.ekir.2024.08.033)
Supplement: Supplementary File (PDF and Excel) [file mmc1.xlsx]

## Sheet: Blad1
Pt number	M (1)/F (2)	Age after start Rx	Kreat start Rx	eGFR start Rx	Albumine (g/l) start Rx	uPCR (g/10 mmol) start Rx	Start date Rx	Date last follow-up	aPLA2R baseline RU/ml	aPLA2R 2 weeks RU/ml	aPLA2R 4 weeks RU/ml	aPLA2R 8 weeks RU/ml	aPLA2R 12 weeks RU/ml	aPLA2R 16 weeks RU/ml	albumine 4 wk (g/l)	uPCR 4 wk (g/10 mmol)	albumine 8 wk (g/l)	uPCR 8 wk (g/10 mmol)	Albumine 12 wk (g/l)	uPCR 12 wk (g/10 mmol)	Date remission	Additional immunosuppressive therapy	Remission after new therapy
1	1	66	101	66	17	10.1	2022-06-20	2023-11-08	1600	440	36	1	1		20	8.3	23		21	4.54	2023-02-01	Rituximab 2x1g iv	2023-09-13
2	2	72	180	24	27	4.5	2021-07-28	2023-08-30	1206	345	132	23	12	6			24	11.6	23	13.29		Rituximab 2x1g iv	2022-12-16
3	2	84	110	40	19	9.4	2021-09-16	2023-12-07	658	267	132	25	8		18	3.5		4.3	31	8.6		Tacrolimus	2022-03-15
4	1	50	110	67	18	9.7	2022-02-07	2024-01-26	579	66		6.5	1				31		35	4.87	2022-09-17
5	1	30	89	90	11	6.1	2022-01-17	2024-02-16	525	10	1	5	1	1	15		21	5	21	4.14		Methylprednisolon iv + Rituximab 1g	2022-11-21
6	1	37	132	59	19	6.7	2021-07-01	2024-05-31	507	256	45	53	65	69			31	5	23	7.56		Rituximab 2x1g iv + Cyclophosphamide/prednisolone	2023-01-09
7	1	47	119	62	13	6.1	2020-12-17	2023-08-17	444	99	38	11	2				25	4.4	28	4.71		Rituximab 2x1g iv	2021-10-25
8	2	63	150	32	24	10.2	2022-02-07	2024-02-09	280			1	1				29	1.3			2022-08-03
9	2	71	93	53	15	11.7	2021-05-31	2023-11-02	273	5		1	1				24	3.9	27	7.04	2021-11-15	Rituximab 2x1g iv	2023-11-02
10	1	67	115	57	11	6.5	2020-10-22	2023-09-11	268		1	1	1						18	7.06	2021-07-13
11	1	44	102	75	14	6.9	2022-08-18	2024-01-31	212		1	1	1	1	27	2.5	32	4.2	31	6.66	2023-09-19
12	1	56	128	54	19	8.4	2021-10-28	2024-03-18	195	2	1	1	1		18	9.9	25	6.3	29	5.1	2022-04-28
13	2	61	220	20	17	7	2021-12-28	2023-10-30	187			1	1				30	2.8	30	4.7	2022-07-01
14	1	62	136	48	13	7.2	2020-10-07	2024-05-28	164			1	1						22	2.9	2022-07-15	No
15	1	57	128	53	26	3	2022-02-18	2024-05-27	153	6	1	1	1	1	25	1.5	35	0.6	35	0.9	2022-04-12
16	1	63	132	49	18	7.6	2022-02-08	2023-12-06	152	15	1	1	1	1	23	8.5	33	1.3	33	0.7	2022-05-31
17	1	75	114	54	19	6.7	2022-01-06	2022-04-05	151	8	1	1	1		30	2.8	34	4.11	30	4.2	2022-05-19
18	2	71	131	35	16	10	2022-10-04	2023-12-04	131	72	1	1	1						37	1	2023-01-24
19	2	61	137	36	31	2.9	2021-07-05	2023-07-10	124	8	1	1	1	1					32	3.9	2021-11-03
20	1	59	131	51	17	4.2	2021-04-01	2023-10-26	116			1	1		27	2.4	34	2.4	32	1.5	2021-06-29
21	2	30	83	82	12	10.9	2021-03-15	2023-11-27	111	1	1	4	4				29	3.2	23	3.6	2021-10-14
22	2	41	69	90	25	4.4	2022-02-10	2023-09-04	102		1	1	1				42	1.25			2022-04-25
23	1	57	88	83	14	10	2022-04-07	2023-09-20	99		1	1	1	1	27		31	4.5	23	5.5	2023-01-23
24	2	50	132	40	19	4.2	2021-08-17	2023-12-07	36	1	1	1	1	1	29	3.8			31	1.2	2021-11-09
25	1	69	190	30	20	10	2021-10-20	2024-01-04	17		1	1	1	1	29	8.5	43	1.2	30	4	2023-02-06
26	2	45	240	20	23	7.1	2021-08-28	2023-10-17	16	1	1	1	1		19	2.66	30	2.66	33	1.65	2021-11-19
geimputeerde waarden in tabel
